# Supplementary material for: Intergenerational Sublethal Effects of Flonicamid on Cotton Aphid, Aphis gossypii: An Age-Stage, Two-Sex Life Table Study
Source: Insects. 2024 Jul 13;15(7):529. doi: 10.3390/insects15070529 (PMC11277007; doi:10.3390/insects15070529)
Supplement: Supplementary file 1 [file insects-15-00529-s001.zip]

Archive with 1 entries (1 files):
- insects-3075734-supplementary.pdf
